# Supplementary material for: Clinical and molecular cytogenetic analyses of four patients with imbalanced translocations
Source: Mol Cytogenet. 2016 Apr 19;9:31. doi: 10.1186/s13039-016-0244-x (PMC4837590; doi:10.1186/s13039-016-0244-x)
Supplement: Additional file 1: — The OMIM gene associated with phenotype localized in the duplicated and deletion segment of four patients. (XLSX 20 kb) [file 13039_2016_244_MOESM1_ESM.xlsx]

## Sheet: Sheet1
Patient	dup/del	OMIM gene list (associated with phenotype)					The feature of present case corresponding to the OMIM gene
		Gene symbol	Position	Band	Associated Disease	main Clinical feature
1	dup	MXI1	chr10:111967363-112047123	10q25.2	Neurofibrosarcoma;Prostate cancer, susceptibility to	Neurofibrosarcoma; Early onset prostate cancer	Patient too young to verify symptoms
1	dup	SMC3	chr10:112327449-112364392	10q25.2	Cornelia de Lange syndrome 3	craniofacial dysmorphia, neurodevelopmental delay	presence
1	dup	RBM20	chr10:112404155-112599229	10q25.2	Dilated Cardiomyopathy	Dilated cardiomyopathy, Heart failure, Markedly reduced left ventricular ejection fraction	absence
1	dup	BBIP1	chr10:112658488-112679124	10q25.2	Bardet-Biedl syndrome 18	Cognitive impairment ,Learning disabilities	presence
1	dup	SHOC2	chr10:112679301-112773425	10q25.2	Noonan-like syndrome with loose anagen hair	Short stature, Low-set ears, Mental retardation	presence
1	dup	TCF7L2	chr10:114710009-114927436	10q25.2 - 10q25.3	Diabetes mellitus, type 2, susceptibility to	Insulin resistance, Noninsulin-dependent diabetes mellitus	Patient too young to verify symptoms
1	dup	HABP2	chr10:115310590-115349360	10q25.3	Venous thromboembolism, susceptibility to	Thrombosis, recurrent, Deep vein thrombosis, Pulmonary embolism, Cerebral thrombosis	absence
1	dup	ADRB1	chr10:115803806-115806667	10q25.3	Resting heart rate;Congestive heart failure and beta-blocker response	cardiovascular disease	absence
1	dup	VAX1	chr10:118888032-118897812	10q25.3	Microphthalmia syndrom	Global developmental delay ,Height/ Weight in third centile,Small optic nerve	presented with development delay
1	dup	KCNK18	chr10:118957000-118969810	10q25.3	Migraine with or without aura	migraine headaches	absence
1	dup	EMX2	chr10:119301956-119309057	10q26.11	Schizencephaly	Schizencephaly	absence
1	dup	NANOS1	chr10:120789228-120793244	10q26.11	Spermatogenic failure 12	Infertile, nonobstructive azoospermia or severe oligozoospermia	female patient not applicable
1	dup	SFXN4	chr10:120900425-120925204	10q26.11	Combined oxidative phosphorylation deficiency 18	growth retardation, Hypotonia, Intellectual disability, Language delay	presence
1	dup	BAG3	chr10:121410882-121437329	10q26.11	Dilated Cardiomyopathy; Myopathy	Dilated left ventricle, Heart failure; Facial weakness, Rigid spine, Valgus ankle deformity, Muscle weakness, Clumsy gait	presented with foot eversion
1	dup	WDR11	chr10:122610687-122669038	10q26.12	Hypogonadotropic hypogonadism 14 with or without anosmia	Delayed or absent puberty, Small testes,Cryptorchidism, Primary amenorrhea, Delayed or absent thelarche	Patient too young to verify symptoms
1	dup	FGFR2	chr10:123237844-123357972	10q26.13	Associated with many syndrome (Saethre-Chotzen syndrome;Beare-Stevenson cutis gyrata syndrome; etc)	craniofacial and limb abnormalities	presence
1	dup	ARMD8	chr10:124214179-124216868	10q26.13	age-related Macular degeneration	blindness	Patient too young to verify symptoms
1	dup	HTRA1	chr10:124221041-124274424	10q26.13	age-related Macular degeneration; CARASIL syndrome(AR)	blindness;Small cerebral arteries arteriosclerotic, Dementia, Encephalopathy, Ataxia	Patient too young to verify symptoms
1	dup	ACADSB	chr10:124768429-124817806	10q26.13	2-Methylbutyryl-CoA dehydrogenase deficiency	Hypotonia, Delayed motor development, Seizures	presented with hypotonia and delayed motor development, absence of seizures
1	dup	OAT	chr10:126085872-126107545	10q26.13	Gyrate atrophy of choroid and retina with or without ornithinemia	Progressive chorioretinal degeneration,Myopia,Night blindness,Progressive loss of peripheral vision,Blindnes	Patient too young to verify symptoms
1	dup	UROS	chr10:127477147-127511837	10q26.2	Porphyria	Hemolytic anemia,Thrombocytopenia,Hypertrichosis ,Photosensitivity ,Pathologic fractures,Short stature,Corneal scarring,Splenomegaly	absence
1	dup	ECHS1	chr10:135175987-135186908	10q26.3	Mitochondrial short-chain enoyl-CoA hydratase 1 deficiency	Hearing impairment,Nystagmus,Ventricular septal defect ,Hypotonia ,Delayed psychomotor development,Spasticity	presented with hypotonia and delayed psychomotor development
1	del	IRF4	chr6:391739-411443	6p25.3	Skin/hair/eye pigmentation	nevus, melanoma risk	Patient too young to verify symptoms
2 and 3	dup	TRNT1	chr3:3126916-3149022	3p26.2	Sideroblastic anemia	Sideroblastic anemia with B-cell immunodeficiency, periodic fevers, and developmental delay	presented with development delay
2 and 3	dup	CRBN	chr3:3149633-3179717	3p26.2	Mental retardation	Mental retardation	presence
2 and 3	dup	SUMF1	chr3:4361145-4467282	3p26.1	Multiple sulfatase deficiency	Mental retardation, Neurological deterioration, Organomegaly,Hydrocephalus,Retinal degeneration	presented with intellectual disability, language barrier and development delay
2 and 3	dup	ITPR1	chr3:4493348-4847840	3p26.1	Spinocerebellar ataxia, congenital nonprogressive	Cerebellar ataxia, Gait ataxia, Limb ataxia, Truncal ataxia, Dysarthria, Scanning, speech,Action tremor, Postural tremor, Hyperreflexia,Cerebellar atrophy	absence
2 and 3	dup	CAV3	chr3:8733800-8746765	3p25.3	Familial hypertrophic cardiomyopathy	Asymmetric septal hypertrophy,Subaortic stenosis, Hypertrophic cardiomyopathy, Palpitation, Arrhythmia, Congestive heart failure	absence
2 and 3	dup	SETD5	chr3:9397700-9478154	3p25.3	Mental retardation	Depressed nasal bridge, Thin upper lip, Intellectual disability, Delayed speech	presence
2 and 3	dup	MTMR14	chr3:9649433-9702394	3p25.3	Centronuclear myopathy	Facial muscle weakness, Ophthalmoparesis, Muscle weakness, Walking difficulties, Areflexia	presented with facial expression impairment
2 and 3	dup	OGG1	chr3:9749944-9766669	3p25.3	Renal cell carcinoma	early average age at diagnosis and frequent bilateral or multiple primary tumors	Patient too young to verify symptoms
2 and 3	dup	CIDEC	chr3:9866710-9880254	3p25.3	Lipodystrophy	Hepatomegaly, Steatosis, Acanthosis nigricans, Dyslipidemia, Preservation of visceral, neck, and axillary fat pads	absence
2 and 3	dup	JAGN1	chr3:9890587-9894347	3p25.3	Severe congenital Neutropenia	Recurrent otitis media, Recurrent respiratory infections, Skin abscesses, Recurrent bacterial infections	absence
2 and 3	dup	IL17RC	chr3:9917074-9933621	3p25.3	Familial Candidiasis	Oral thrush, Candida albicans infections, chronic, recurrent	absence
2 and 3	dup	CRELD1	chr3:9933840-9945413	3p25.3	Atrioventricular septal defect with heterotaxy syndrome	Atrioventricular septal defect, Dextrocardia, Pulmonary atresia,	absence
2 and 3	dup	FANCD2	chr3:10026429-10101930	3p25.3	Fanconi anemia	Thumb deformity, Kidney malformation, Small stature, Mental retardation, Congenital heart defect, Neutropenia, Thrombocytopenia	presented with intellectual disability and development delay
2 and 3	dup	VHL	chr3:10141635-10153670	3p25.3	Erythrocytosis; Pheochromocytoma; Renal cell carcinoma;von Hippel-Lindau syndrome	Vascular abnormalities, Cerebral hemorrhage, Erythrocytosis;Pheochromocytoma; Renal cell carcinoma; Tinnitus, Retinal angiomata, Pancreatic hemangioblastoma, Hypertension	Patient too young to verify symptoms
2 and 3	dup	GHRL	chr3:10285750-10292947	3p25.3	Obesity, susceptibility to	Obesity	absence
2 and 3	dup	ATP2B2	chr3:10324023-10505584	3p25.3	Deafness	Sensorineural hearing loss	absence
2 and 3	dup	SLC6A1	chr3:10992734-11039249	3p25.3	Myoclonic-atonic epilepsy	Eyelid myoclonus, Delayed development before seizure onset, Intellectual disability, Absence seizures, Autistic features	presented with intellectual disability and development delay, absence of seizures
2 and 3	dup	SYN2	chr3:12004360-12192032	3p25.2	Schizophrenia, susceptibility to	Schizophrenia, Hallucinations, Delusions, Disorganized speech, Catatonic behavior	absence
2 and 3	dup	PPARG	chr3:12287850-12434356	3p25.2	Lipodystrophy; Obesity; Diabetes, type 2	Hepatic steatosis, Cirrhosis, Acanthosis nigricans,Primary amenorrhea, Obesity, Diabetes	Patient too young to verify symptoms
2 and 3	dup	TSEN2	chr3:12484432-12533321	3p25.2	Pontocerebellar hypoplasia type 2B	Microcephaly, Sloping forehead, Central visual impairment, Feeding difficulties, Hypotonia, Dyskinesias, Hyperkinetic involuntary movements	absence
2 and 3	dup	RAF1	chr3:12583601-12664201	3p25.2	Cardiomyopathy, dilated;LEOPARD syndrome 2;Noonan syndrome 5;	Dilated cardiomyopathy;retardation of growth, ocular hypertelorism, Mental retardation; short stature, facial dysmorphic features, congenital heart defects;	presented with intellectual disability, development delay and facial dysmorphic features, absence of congenital heart defects
2 and 3	dup	WNT7A	chr3:13818585-13880121	3p25.1	Fuhrmann syndrome	Congenital hip dislocation, Hypoplastic iliac wings, Femoral bowing, Absent patellae, Postaxial polydactyly, Clinodactyly, Talipes equinovarus, Absent toenails	absence
2 and 3	dup	TMEM43	chr3:14124940-14143680	3p25.1	Arrhythmogenic right ventricular dysplasia 5;Emery-Dreifuss muscular dystrophy	Palpitations, Presyncope or syncope, Chest pain, Heart failure, Severe right ventricular atrophy with fibrofatty replacement; Neck muscle weakness, Cardiac conduction defects, Muscle atrophy	absence
2 and 3	dup	XPC	chr3:14145148-14178672	3p25.1	Xeroderma pigmentosum	Photophobia, Skin photosensitivity, Skin atrophy, Actinic keratoses, Hypopigmentation, Telangiectasia	absence
2 and 3	dup	COLQ	chr3:15450133-15521751	3p25.1	Myasthenic syndrome	Ptosis, Ophthalmoparesis, Respiratory insufficiency, Dysphagia, Scoliosis, Underdeveloped muscles, Limb weakness, Dysarthria	absence
2 and 3	dup	BTD	chr3:15601352-15645821	3p25.1	Biotinidase deficiency	Sensorineural hearing loss, Conjunctivitis, Optic atrophy, Tachypnea, Hepatomegaly, Splenomegaly, Feeding difficulties, Seborrheic dermatitis, Seizures, Hypotonia	absence
2 and 3	dup	DAZL	chr3:16586794-16605499	3p24.3	Spermatogenic failure, susceptibility to	Infertile	female patient not applicable
4	dup	LIPH	chr3:185507782-185552581	3q27.2	Hypotrichosis 7,Woolly hair with or without hypotrichosis	Sparse eyebrows,Woolly hair, Sparse to no eyelashes	absence
4	dup	IGF2BP2	chr3:185643739-185825039	3q27.2	Diabetes mellitus, noninsulin-dependent, susceptibility to	Insulin resistance, Noninsulin-dependent diabetes mellitus	absence
4	dup	CRYGS	chr3:186538443-186544378	3q27.3	Cataract	Membranous cataract	Patient too young to verify symptoms
4	dup	HRG	chr3:186665952-186678240	3q27.3	Thrombophilia due to elevated HRG;Thrombophilia due to HRG deficiency	Thrombophilia	Patient too young to verify symptoms
4	dup	KNG1	chr3:186717309-186744410	3q27.3	High molecular weight kininogen deficiency	Procoagulant deficiency, Flaujeac factor deficiency, Kininogen deficiency	Not available
4	dup	ADIPOQ	chr3:186842674-186858463	3q27.3	Adiponectin deficiency	low concentration of plasma adiponectin	Not available
4	dup	MASP1	chr3:187216085-187292022	3q27.3	3MC syndrome 1	Postnatal growth retardation;Microcephaly;Large anterior fontanel, Conductive hearing loss, Epicanthus inversus, Hypertelorism, High-arched eyebrows ,Glaucoma, Cleft lip,Dental crowding, Short fifth finger ,Fifth finger clinodactyly, broad feet, Mental retardation	presented with intellectual disability and brachydactylic hand
4	dup	LPP	chr3:188153873-188890671	3q27.3 - 3q28	Leukemia, acute myeloid	Familial acute myelogenous leukemia	absence
4	dup	TP63	chr3:189631427-189897279	3q28	Associated with many syndrome (ADULT syndrome; cleft lip/palate syndrome 3; Orofacial cleft 8;Split-hand/foot m alformation 4; etc)	Lacrimal duct obstruction, Hypodontia, Oligodontia, Breast hypoplasia, Hypoplastic nipples, Ectrodactyly, Syndactyly, Ectodermal dysplasia, Dysplastic nails	presented with brachydactylic hand
4	dup	P3H2	chr3:189956728-190122437	3q28	Myopia with cataract and vitreoretinal degeneration	High myopia, Cataract, Lens subluxation, Peripheral vitreoretinal degeneration	Patient too young to verify symptoms
4	dup	CLDN1	chr3:190305701-190322446	3q28	Ichthyosis; leukocyte vacuoles; alopecia; sclerosing cholangitis	Hypodontia, Hepatomegaly, Cholestasis, Mild diffuse ichthyosis, Xerosis, Acanthosis, Cicatricial frontoparietal alopecia, Cicatricial frontoparietal alopecia	absence
4	dup	CLDN16	chr3:190387872-190412143	3q28	Hypomagnesemia 3, renal	Progressive renal insufficiency, Nephrolithiasis, Recurrent urinary tract infections, Recurrent urinary tract infections, Renal calcium wasting, Failure to thrive	absence
4	dup	CCDC50	chr3:191329085-191398670	3q28	Deafness	Sensorineural hearing loss	absence
4	dup	OPA1	chr3:193593144-193697811	3q29	Optic atrophy plus syndrome;Glaucoma	Optic atrophy, Decreased visual acuity, Blue-yellow dyschromatopsia,Strabismus, Hearing loss; elevated intraocular pressure, blindness	absence
4	dup	PCYT1A	chr3:196237745-196287752	3q29	Spondylometaphyseal dysplasia with cone-rod dystrophy	Growth retardation, Brachydactyly, Lower-limb bowing, Flattened vertebral bodies, Shorted metacarpals and phalanges	presence
4	dup	RNF168	chr3:196468786-196503768	3q29	RIDDLE syndrome	Immunodeficiency, Motor control and learning difficulties, Ataxia, Shorted stature	presented with intellectual disability and cerebellar ataxia
4	dup	CEP19	chr3:196706277-196712294	3q29	Morbid obesity and spermatogenic failure	Morbid obesity, Early-onset coronary artery disease, Myocardial infarction, Infertility, Oligospermia, Azoospermia	absence
4	dup	KIAAO226	chr3:197671394-197749699	3q29	Spinocerebellar ataxia	Progressive incoordination of gait, Cerebellar ataxia, Hyporeflexia, Dysarthria	presented with cerebellar ataxia
4	del	ALG12	chr22:49903206-49918458	22q13.33	Congenital disorder of glycosylation, type Ig	multisystem disorder, hypotonia, psychomotor retardation, microcephaly, facial dysmorphism	presented with development delay, intellectual disability and hypotonia, absence of microcephaly
4	del	MLC1	chr22:50059391-50085929	22q13.33	Megalencephalic leukoencephalopathy with subcortical cysts	Macrocephaly, Megalencephaly, Ataxia, Spasticity, Seizures Delay in motor development, Mild mental retardation, Vacuolizing myelinopathy	presented with intellectual disability and cerebellar ataxia
4	del	TUBGCP6	chr22:50217689-50244971	22q13.33	Microcephaly and chorioretinopathy	Microcephaly, Sloping forehead,Visual impairment, Retinal detachment, Delayed psychomotor development, Mental retardation	presented with intellectual disability
4	del	SBF1	chr22:50445001-50475071	22q13.33	Charcot-Marie-Tooth disease, type 4B3	Microcephaly, Strabismus, Syndactyly, Distal limb muscle atrophy, Mental retardation, Brain atrophy, Peripheral neuropathy causing distal leg weakness, Gait abnormalities	presented with intellectual disability
4	del	SCO2	chr22:50523568-50526439	22q13.33	Cardioencephalomyopathy, fatal infantile, due to cytochrome c oxidase deficiency 1	Developmental delay, Basal ganglia lesions, Neurogenic muscular atrophy, Late onset of hypertrophic cardiomyopathy, Cytochrome c oxidase deficiency	presented with development delay
4	del	TYMP	chr22:50525753-50530085	22q13.33	Mitochondrial DNA depletion syndrome 1 (MNGIE type)	Weight loss,Sensorineural hearing loss, External ophthalmoplegia,Gastrointestinal dysmotility, Malabsorption, Mitochondrial myopathy, Distal limb muscle weakness, Leukoencephalopathy	presented with development delay and intellectual disability
4	del	CHKB	chr22:50578958-50582999	22q13.33	Muscular dystrophy, congenital, megaconial type	Microcephaly, Facial muscle weakness, Dilated cardiomyopathy, Hypotonia, Muscular dystrophy, Mental retardation, Delayed motor development	presented with development delay, intellectual disability and hypotonia
4	del	ARSA	chr22:50622754-50628173	22q13.33	Metachromatic leukodystrophy	Progressive demyelination, Gait disturbances, Ataxias, Optical atrophy, Dementia, Seizures, Spastic tetraparesis	presented with cerebellar ataxia
4	del	SHANK3	chr22:50674642-50733212	22q13.33	Phelan-McDermid syndrome;Schizophrenia	Global developmental delay, Absent or delayed speech development, Generalized hypotonia, Mental retardation, Seizures	presented with development delay and intellectual disability , absence of seizures
